# Supplementary material for: Long-term microdystrophin gene therapy is effective in a canine model of Duchenne muscular dystrophy
Source: Nat Commun. 2017 Jul 25;8:16105. doi: 10.1038/ncomms16105 (PMC5537486; doi:10.1038/ncomms16105)
Supplement: Supplementary Data 1 [file ncomms16105-s2.xls]

## Sheet: Dog LR1
CLINICAL BIOCHEMISTRY - DOG LR1
		Normal values	W -2	D0 (before injection)	D +1	D +3	W + 1	W +2	W + 3
Urea	( g / L )	[ 0,2 - 0,6 ]	0.1	0.1	0.1	0.1	0.1	0.2	0.2
Creatinin	( mg / L )	[ 0 - 12 ]	3	3	5	4	4	< 3	4
Alkaline phophatase	( U / L )	[ 0 - 200 ]	252	233	234	214	253	239	223
ALT	( U / L )	[0 - 80 ]	442	318	393	384	331	376	378
AST	( U / L )	[ 0 - 85 ]	550	378	557	387	346	382	337
Creatine Kinase	( U / L )	[ 0 - 150 ]	17183	13436	14556	13406	13252	10703	11588
Total serum proteins	( g / L )	[ 60 - 80 ]	50	45	46	42	44	48	48
Total bilirubin	( mg /L )	[ 0 - 6 ]	< 1	< 1	< 1	1	1	1	1
Sodium	( mmol / L )	[ 145 - 160 ]	152	149	148	148	150	152	152
Potassium	( mmol / L )	[ 3,8 - 5,2 ]	4.8	5.1	4.4	4.9	5	5.1	5.4
Chloride	( mmol / L )	[ 105 - 115 ]	114	113	112	114	112	114	112
		Normal values	W + 4	W + 6	W + 8	W + 10	W + 12	W + 14	W + 15
Urea	( g / L )	[ 0,2 - 0,6 ]	0.2	0.2	0.2	0.17	0.2	0.2	0.2
Creatinin	( mg / L )	[ 0 - 12 ]	5	5	6	3.5	7	5	5
Alkaline phophatase	( U / L )	[ 0 - 200 ]	216	258	232	78	197	159	150
ALT	( U / L )	[0 - 80 ]	364	420	313	425	293	422	457
AST	( U / L )	[ 0 - 85 ]	396	249	282	381	255	485	1134
Creatine Kinase	( U / L )	[ 0 - 150 ]	16102	8977	9691	11732	4908	13636	> 20000
Total serum proteins	( g / L )	[ 60 - 80 ]	45	50	53	54	56	54	52
Total bilirubin	( mg /L )	[ 0 - 6 ]	< 1	1	2	< 1.0	1	1	0.3
Sodium	( mmol / L )	[ 145 - 160 ]	150	151	155	148	166	155	155
Potassium	( mmol / L )	[ 3,8 - 5,2 ]	5.2	4.6	5	4.94	4.8	5	4.1
Chloride	( mmol / L )	[ 105 - 115 ]	112	113	115	108	125	116	112

## Sheet: Dog LR2
CLINICAL BIOCHEMISTRY - DOG LR2
		Normal values	W -2	D0 (before injection)	D +1	W + 1	W +2	W +4
Urea	( g / L )	[ 0,2 - 0,6 ]	0.1	0.1	0.1	0.2	0.2	0.2
Creatinin	( mg / L )	[ 0 - 12 ]	3	< 3	6	4	4	6
Alkaline phophatase	( U / L )	[ 0 - 200 ]	274	242	259	283	252	251
ALT	( U / L )	[0 - 80 ]	305	366	476	344	351	394
AST	( U / L )	[ 0 - 85 ]	387	> 600	> 600	481	334	362
Creatine Kinase	( U / L )	[ 0 - 150 ]	17404	> 20000	> 20000	> 20000	14687	19426
Total serum proteins	( g / L )	[ 60 - 80 ]	48	48	46	47	50	49
Total bilirubin	( mg /L )	[ 0 - 6 ]	< 1	< 1	1	2	1	< 1
Sodium	( mmol / L )	[ 145 - 160 ]	150	150	149	152	153	152
Potassium	( mmol / L )	[ 3,8 - 5,2 ]	5.1	4.8	4.6	4.8	4.6	5
Chloride	( mmol / L )	[ 105 - 115 ]	114	114	114	114	115	113
		Normal values	W + 6	W + 8	W + 10	W + 12	W + 14	W + 15
Urea	( g / L )	[ 0,2 - 0,6 ]	0.2	0.2	0.2	0.2	0.2	0.3
Creatinin	( mg / L )	[ 0 - 12 ]	5	6	3.9	7	6	6
Alkaline phophatase	( U / L )	[ 0 - 200 ]	281	233	71	206	185	214
ALT	( U / L )	[0 - 80 ]	364	462	352	337	471	390
AST	( U / L )	[ 0 - 85 ]	321	398	316	325	544	313
Creatine Kinase	( U / L )	[ 0 - 150 ]	15428	19353	15127	15299	> 20000	13296
Total serum proteins	( g / L )	[ 60 - 80 ]	50	54	54	56	56	54
Total bilirubin	( mg /L )	[ 0 - 6 ]	1	1	< 1.0	1	1	1
Sodium	( mmol / L )	[ 145 - 160 ]	152	153	147	153	153	151
Potassium	( mmol / L )	[ 3,8 - 5,2 ]	4.5	4.7	4.31	4.6	4.5	4
Chloride	( mmol / L )	[ 105 - 115 ]	112	114	111	116	112	114

## Sheet: Dog LR3
CLINICAL BIOCHEMISTRY - DOG LR3
		Normal values	W -2	D0 (before injection)	D +1	D +3	W + 2	W +3
Urea	( g / L )	[ 0,2 - 0,6 ]	0.1	0.1	0.1	0.1	0.1	0.11
Creatinin	( mg / L )	[ 0 - 12 ]	5	5	4	4	5	2.9
Alkaline phophatase	( U / L )	[ 0 - 200 ]	318	297	292	278	248	79
ALT	( U / L )	[0 - 80 ]	375	415	492	423	510	472
AST	( U / L )	[ 0 - 85 ]	279	367	> 600	489	483	325
Creatine Kinase	( U / L )	[ 0 - 150 ]	10723	15864	19589	> 20000	> 20000	12836
Total serum proteins	( g / L )	[ 60 - 80 ]	50	52	49	50	53	54
Total bilirubin	( mg /L )	[ 0 - 6 ]	1	1	1	1	2	< 1.0
Sodium	( mmol / L )	[ 145 - 160 ]	157	152	151	150	152	146
Potassium	( mmol / L )	[ 3,8 - 5,2 ]	4.8	5	5.2	5	4.9	5.56
Chloride	( mmol / L )	[ 105 - 115 ]	116	112	113	112	112	109
		Normal values	W +4	W + 6	W + 8	W + 10	W + 12	W + 13
Urea	( g / L )	[ 0,2 - 0,6 ]	0.15	0.2	0.2	0.2	0.1	0.3
Creatinin	( mg / L )	[ 0 - 12 ]	2.8	6	5	3	4	7
Alkaline phophatase	( U / L )	[ 0 - 200 ]	84	249	201	176	132	161
ALT	( U / L )	[0 - 80 ]	385	406	375	454	387	417
AST	( U / L )	[ 0 - 85 ]	237	307	159	302	424	> 600
Creatine Kinase	( U / L )	[ 0 - 150 ]	11339	13559	4757	12294	13893	> 20000
Total serum proteins	( g / L )	[ 60 - 80 ]	53	53	54	56	62	57
Total bilirubin	( mg /L )	[ 0 - 6 ]	< 1.0	1	2	< 1	< 1	1
Sodium	( mmol / L )	[ 145 - 160 ]	145	153	152	148	151	152
Potassium	( mmol / L )	[ 3,8 - 5,2 ]	5.04	5.3	5.1	4.5	4.6	3.7
Chloride	( mmol / L )	[ 105 - 115 ]	108	113	113	111	113	111

## Sheet: Dog LR4
CLINICAL BIOCHEMISTRY - DOG LR4
		Normal values	W -2	D0 (before injection)	D +1	D +3	W + 1	W + 2	W + 3
Urea	( g / L )	[ 0,2 - 0,6 ]	0.2	0.1	0.2	0.2	0.2	0.2	0.26
Creatinin	( mg / L )	[ 0 - 12 ]	5	6	6	6	6	4	2.8
Alkaline phophatase	( U / L )	[ 0 - 200 ]	450	359	357	414	368	318	111
ALT	( U / L )	[0 - 80 ]	380	320	371	302	291	556	533
AST	( U / L )	[ 0 - 85 ]	385	435	513	253	367	614	995
Creatine Kinase	( U / L )	[ 0 - 150 ]	13963	14749	15650	12250	15959	> 20000	28554
Total serum proteins	( g / L )	[ 60 - 80 ]	48	54	53	52	52	54	55
Total bilirubin	( mg /L )	[ 0 - 6 ]	1	1	1	1	1	1	1.3
Sodium	( mmol / L )	[ 145 - 160 ]	142	141	139	150	149	149	146
Potassium	( mmol / L )	[ 3,8 - 5,2 ]	4.4	4	4.1	4.6	4.4	4.3	3.8
Chloride	( mmol / L )	[ 105 - 115 ]	111	110	110	113	113	112	111
		Normal values	W + 4	W + 6	W + 8	W + 10	W + 12	W+14	W+16
Urea	( g / L )	[ 0,2 - 0,6 ]	0.21	0.3	0.3	0.3	0.3	0.3	0.4
Creatinin	( mg / L )	[ 0 - 12 ]	3.1	8	6	7	6	6	6
Alkaline phophatase	( U / L )	[ 0 - 200 ]	98	320	313	193	212	183	171
ALT	( U / L )	[0 - 80 ]	392	439	406	386	474	445	405
AST	( U / L )	[ 0 - 85 ]	367	> 600	320	410	493	447	728
Creatine Kinase	( U / L )	[ 0 - 150 ]	13158	> 20000	13014	15401	17975	13449	> 20000
Total serum proteins	( g / L )	[ 60 - 80 ]	56	57	53	55	56	58	51
Total bilirubin	( mg /L )	[ 0 - 6 ]	< 1.0	1	1	1	1	2	<1
Sodium	( mmol / L )	[ 145 - 160 ]	146	155	150	154	151	152	155
Potassium	( mmol / L )	[ 3,8 - 5,2 ]	4.64	4.2	4.1	4.1	4.5	4.1	3.5
Chloride	( mmol / L )	[ 105 - 115 ]	111	112	111	111	111	115	114

## Sheet: Dog IV1
CLINICAL BIOCHEMISTRY - DOG IV1
		Normal values	W -2	W +1	W + 4	W + 6	W + 8	W + 10	W + 12	W + 14	W + 16	W + 19	W + 20	W + 22	W + 24
Urea	( g / L )	[ 0,2 - 0,6 ]	0.2	0.2	0.2	0.3	0.2	0.2	0.2	0.2	0.2	0.2	0.2	0.2	0.2
Creatinin	( mg / L )	[ 0 - 12 ]	5	5	5	3	6	6	4	6	7	7	6	6	7
Alkaline phophatase	( U / L )	[ 0 - 200 ]	232	180	273	262	238	179	190	201	152	130	120	104	110
ALT	( U / L )	[0 - 80 ]	338	309	221	276	287	280	306	354	308	323	397	447	427
AST	( U / L )	[ 0 - 85 ]	635	203	222	280	358	240	238	> 600	344	373	432	> 600	616
Creatine Kinase	( U / L )	[ 0 - 150 ]	> 20000	9122	6933	7678	11016	9141	8646	> 20000	11314	13138	15028	> 20000	16636
Total serum proteins	( g / L )	[ 60 - 80 ]	53	53	49	54	57	54	55	51	56	58	59	60	59
Total bilirubin	( mg /L )	[ 0 - 6 ]	1	1	1	< 1	2	3.3	1	1	1	1	1	1	1
Sodium	( mmol / L )	[ 145 - 160 ]	148	141	151	152	150	150	152	151	152	153	153	154	155
Potassium	( mmol / L )	[ 3,8 - 5,2 ]	5.6	5.2	5.2	4.9	4.8	4.4	5	4.5	4.4	4.5	4.7	4.3	4.2
Chloride	( mmol / L )	[ 105 - 115 ]	111	111	113	113	113	115	114	116	116	114	115	115	115
		Normal values	W + 26	W + 28	W + 30	W + 32	W + 34	W + 36	W + 38	W + 42	W + 44	W + 46	W + 48	W + 50	W + 52
Urea	( g / L )	[ 0,2 - 0,6 ]	0.2	0.2	0.2	0.2	0.2	0.3	0.2	0.2	0.2	0.3	0.2	0.2	0.2
Creatinin	( mg / L )	[ 0 - 12 ]	7	6	7	6	6	7	7	7	7	7	7	7	6
Alkaline phophatase	( U / L )	[ 0 - 200 ]	107	117	105	83	77	69	51	69	57	56	46	51	48
ALT	( U / L )	[0 - 80 ]	467	424	435	340	486	541	556	482	589	490	597	583	469
AST	( U / L )	[ 0 - 85 ]	> 600	492	266	525	> 600	> 600	> 600	576	1038	569	> 600	> 600	503
Creatine Kinase	( U / L )	[ 0 - 150 ]	18426	15607	6153	13684	18987	18775	> 20000	15282	> 20000	16097	> 20000	> 20000	14582
Total serum proteins	( g / L )	[ 60 - 80 ]	60	60	70	63	66	61	62	63	64	62	65	63	64
Total bilirubin	( mg /L )	[ 0 - 6 ]	1	< 1	1	1	1	1	1	1	2	1	1	1	1
Sodium	( mmol / L )	[ 145 - 160 ]	156	151	154	155	156	156	154	154	155	156	155	154	158
Potassium	( mmol / L )	[ 3,8 - 5,2 ]	4.5	4.2	4.6	4.3	4.2	4.5	4.3	4.2	4.5	4.5	4.1	4.2	4.3
Chloride	( mmol / L )	[ 105 - 115 ]	116	114	110	116	116	117	115	115	116	115	120	116	114
		Normal values	W + 54	W + 56	W + 58	W + 61	W + 62	W + 64	W + 66	W + 68	W + 70	W + 72	W + 74	W + 76	W + 78
Urea	( g / L )	[ 0,2 - 0,6 ]	0.2	0.2	0.2	0.2	0.2	0.2	0.2	0.2	0.2	0.2	0.3	0.2	0.2
Creatinin	( mg / L )	[ 0 - 12 ]	7	7	6	8	7	7	7	7	7	7	8	7	6
Alkaline phophatase	( U / L )	[ 0 - 200 ]	52	46	42	43	71	49	47	46	44	49	47	44	36
ALT	( U / L )	[0 - 80 ]	570	595	449	440	499	388	467	555	467	498	495	589	397
AST	( U / L )	[ 0 - 85 ]	> 600	> 600	> 600	358	500	441	446	> 600	597	795	461	> 600	478
Creatine Kinase	( U / L )	[ 0 - 150 ]	19614	> 20000	19267	11081	14536	12620	15292	19091	16714	> 20000	10374	15845	10867
Total serum proteins	( g / L )	[ 60 - 80 ]	66	67	65	63	62	67	67	64	65	67	67	62	64
Total bilirubin	( mg /L )	[ 0 - 6 ]	1	1	1	2	1	2	1	1	1	1	1	1	1
Sodium	( mmol / L )	[ 145 - 160 ]	158	157	159	154	154	155	157	155	154	155	155	159	156
Potassium	( mmol / L )	[ 3,8 - 5,2 ]	4.2	4.1	4.1	4.4	4.3	3.7	4.4	4.3	4.4	4.1	4.2	4.1	3.9
Chloride	( mmol / L )	[ 105 - 115 ]	117	116	117	114	117	119	113	116	111	116	116	119	116
		Normal values	W + 80	W + 82	W + 84	W + 86	W + 90	W + 93	W + 94	W + 96	W + 98	W + 100	W + 102	W + 103
Urea	( g / L )	[ 0,2 - 0,6 ]	0.2	0.2	0.2	0.2	0.2	0.2	0.2	0.2	0.2	0.2	0.2	0.2
Creatinin	( mg / L )	[ 0 - 12 ]	7	6	7	6	7	7	7	7	6	6	6	7
Alkaline phophatase	( U / L )	[ 0 - 200 ]	40	41	39	40	< 36	< 36	38	36	36	< 36	57	41
ALT	( U / L )	[0 - 80 ]	447	471	455	508	477	310	433	362	436	413	270	180
AST	( U / L )	[ 0 - 85 ]	651	> 600	> 600	> 600	587	339	583	394	470	529	211	193
Creatine Kinase	( U / L )	[ 0 - 150 ]	16988	> 20000	17668	11210	14838	9552	13394	10541	14091	13339	4091	3173
Total serum proteins	( g / L )	[ 60 - 80 ]	69	66	65	69	67	68	69	67	66	67	72	67
Total bilirubin	( mg /L )	[ 0 - 6 ]	1	2	1	2	2	1	2	1	2	1	1	0
Sodium	( mmol / L )	[ 145 - 160 ]	158	158	156	159	153	156	158	155	156	155	154	154
Potassium	( mmol / L )	[ 3,8 - 5,2 ]	4	4.2	4.1	4.4	4.5	4.2	4.3	4.3	3.9	4.4	4.4	3.8
Chloride	( mmol / L )	[ 105 - 115 ]	116	117	115	118	118	117	120	118	117	116	113	112

## Sheet: Dog IV2
CLINICAL BIOCHEMISTRY - DOG IV2
		Normal values	W -2	W +1	W + 4	W + 6	W + 8	W + 10	W + 12	W + 14	W + 16	W + 18	W + 20	W + 22	W + 24
Urea	( g / L )	[ 0.2 - 0.6 ]	0.2	0.1	0.1	0.3	0.2	0.3	0.2	0.2	0.2	0.3	0.2	0.3	0.3
Creatinin	( mg / L )	[ 0 - 12 ]	5	6	5	5	7	6	5	6	5	7	5	7	5
Alkaline phophatase	( U / L )	[ 0 - 200 ]	155	159	180	237	188	186	134	151	144	149	136	127	115
ALT	( U / L )	[0 - 80 ]	282	334	111	158	222	242	300	344	399	311	490	464	561
AST	( U / L )	[ 0 - 85 ]	408	484	92	178	168	247	226	459	442	370	> 600	553	> 600
Creatine Kinase	( U / L )	[ 0 - 150 ]	18720	> 20000	1159	3578	3907	6791	5792	14518	11153	11637	15378	> 20000	16496
Total serum proteins	( g / L )	[ 60 - 80 ]	50	56	48	46	52	53	53	54	57	55	60	58	62
Total bilirubin	( mg /L )	[ 0 - 6 ]	2	1	1	2	2	1	1	1	1	< 1	1	1	1
Sodium	( mmol / L )	[ 145 - 160 ]	148	148	147	150	149	151	153	152	153	152	156	154	160
Potassium	( mmol / L )	[ 3.8 - 5.2 ]	5	5.2	5.1	5.2	5.1	4.9	4.8	4.7	4.1	4.7	4.6	5	4.4
Chloride	( mmol / L )	[ 105 - 115 ]	113	113	117	116	116	116	115	115	115	112	113	113	124
		Normal values	W + 26	W + 28	W + 29	W + 33	W + 35	W + 37	W + 39	W + 41	W + 43	W + 45	W + 47	W + 49	W + 52
Urea	( g / L )	[ 0.2 - 0.6 ]	0.3	0.4	0.3	0.3	0.3	0.3	0.2	0.3	0.2	0.3	0.3	0.3	0.3
Creatinin	( mg / L )	[ 0 - 12 ]	6	7	7	7	7	7	7	7	6	7	7	6	7
Alkaline phophatase	( U / L )	[ 0 - 200 ]	115	100	84	89	84	80	60	66	63	61	56	49	43
ALT	( U / L )	[0 - 80 ]	385	386	453	507	464	506	534	485	559	430	576	410	415
AST	( U / L )	[ 0 - 85 ]	456	331	469	523	558	446	> 600	509	575	398	> 600	545	298
Creatine Kinase	( U / L )	[ 0 - 150 ]	15679	8972	10555	13170	13129	13341	> 20000	15934	17321	10997	> 20000	14098	8275
Total serum proteins	( g / L )	[ 60 - 80 ]	56	60	56	57	63	60	62	61	62	61	64	63	61
Total bilirubin	( mg /L )	[ 0 - 6 ]	1	1	1	2	2	1	1	1	1	1	1	< 1	2
Sodium	( mmol / L )	[ 145 - 160 ]	154	159	155	151	159	156	154	154	157	156	158	156	155
Potassium	( mmol / L )	[ 3.8 - 5.2 ]	4.9	4.7	4.4	4.9	4.7	4.6	3.5	4.5	4.7	4.3	5.1	4.5	4
Chloride	( mmol / L )	[ 105 - 115 ]	116	122	117	116	120	116	115	117	117	116	116	118	117
		Normal values	W + 53	W + 55	W + 57	W + 59	W + 61	W + 63	W + 65	W + 67	W + 69	W + 71	W + 73	W + 75	W + 77
Urea	( g / L )	[ 0.2 - 0.6 ]	0.3	0.2	0.3	0.2	0.3	0.3	0.2	0.2	0.2	0.3	0.3	0.3	0.3
Creatinin	( mg / L )	[ 0 - 12 ]	8	7	7	8	8	7	7	6	6	7	6	7	6
Alkaline phophatase	( U / L )	[ 0 - 200 ]	54	50	54	47	40	47	44	50	47	44	46	47	42
ALT	( U / L )	[0 - 80 ]	569	481	443	> 600	428	496	491	596	493	489	463	435	460
AST	( U / L )	[ 0 - 85 ]	> 600	548	538	> 600	598	> 600	486	> 600	> 600	393	> 600	> 600	554
Creatine Kinase	( U / L )	[ 0 - 150 ]	> 20000	13278	13619	> 20000	14764	> 20000	12691	16732	13757	9034	13073	12870	10529
Total serum proteins	( g / L )	[ 60 - 80 ]	63	62	66	64	65	65	67	62	62	65	66	61	69
Total bilirubin	( mg /L )	[ 0 - 6 ]	1	2	1	1	1	1	1	1	1	1	2	2	2
Sodium	( mmol / L )	[ 145 - 160 ]	157	151	157	157	158	154	161	157	156	156	160	155	158
Potassium	( mmol / L )	[ 3.8 - 5.2 ]	4.5	4.1	4.5	4.2	4.5	4.6	4.6	4.3	4.3	4.6	4.3	4.6	4.5
Chloride	( mmol / L )	[ 105 - 115 ]	112	119	119	119	117	117	117	118	117	119	119	116	119
		Normal values	W + 81	W + 84	W + 85	W + 87	W + 89	W + 91	W + 93	W + 95	W + 97	W + 99	W + 101	W + 104
Urea	( g / L )	[ 0.2 - 0.6 ]	0.3	0.3	0.3	0.3	0.3	0.2	0.2	0.3	0.3	0.3	0.3	0.3
Creatinin	( mg / L )	[ 0 - 12 ]	8	7	7	7	7	7	6	8	7	7	6	8
Alkaline phophatase	( U / L )	[ 0 - 200 ]	43	< 36	47	42	43	48	41	36	41	39	40	< 36
ALT	( U / L )	[0 - 80 ]	> 600	436	> 600	563	473	539	538	446	521	453	463	381
AST	( U / L )	[ 0 - 85 ]	> 600	532	> 600	313	> 600	559	368	257	473	399	652	253
Creatine Kinase	( U / L )	[ 0 - 150 ]	17061	12614	> 20000	8157	> 20000	9490	9107	6774	9041	9196	11520	5647
Total serum proteins	( g / L )	[ 60 - 80 ]	69	62	70	62	66	66	66	63	70	65	62	64
Total bilirubin	( mg /L )	[ 0 - 6 ]	4	1	2	1	1	< 1	1	< 1	1	2	1	1
Sodium	( mmol / L )	[ 145 - 160 ]	163	153	162	155	158	154	157	153	161	157	154	157
Potassium	( mmol / L )	[ 3.8 - 5.2 ]	4.5	4.4	4.1	4.4	4.2	4.5	4.5	4.0	4.4	4.1	4.4	4.4
Chloride	( mmol / L )	[ 105 - 115 ]	124	118	123	116	119	116	118	118	124	116	117	117

## Sheet: Dog IV3
CLINICAL BIOCHEMISTRY - DOG IV3
		Normal values	W -2	W +1	W + 4	W + 6	W + 8	W + 10	W + 12	W + 14	W + 16
Urea	( g / L )	[ 0.2 - 0.6 ]	0.13	0.2	0.1	0.2	0.3	0.2	0.1	0.2	0.2
Creatinin	( mg / L )	[ 0 - 12 ]	1.7	8	5	5	5	6	5	5	5
Alkaline phophatase	( U / L )	[ 0 - 200 ]	79	224	271	236	234	211	195	195	175
ALT	( U / L )	[0 - 80 ]	229	198	255	230	271	334	399	373	363
AST	( U / L )	[ 0 - 85 ]	442	276	400	355	329	435	528	368	410
Creatine Kinase	( U / L )	[ 0 - 150 ]	> 20000	12757	11304	13046	9568	11313	13821	11894	14279
Total serum proteins	( g / L )	[ 60 - 80 ]	45	55	54	56	58	54	51	53	52
Total bilirubin	( mg /L )	[ 0 - 6 ]	< 1.0	< 1	1	1	1	1	1	1	1
Sodium	( mmol / L )	[ 145 - 160 ]	144	151	140	150	151	150	153	154	151
Potassium	( mmol / L )	[ 3.8 - 5.2 ]	5.6	5.1	4.7	4.9	4.5	5	4.3	5.3	4.5
Chloride	( mmol / L )	[ 105 - 115 ]	108	111	108	111	115	114	114	114	115
		Normal values	W + 18	W + 20	W + 22	W + 24	W + 26	W+29	W+30	W+32	W+33
Urea	( g / L )	[ 0.2 - 0.6 ]	0.2	0.2	0.2	0.2	0.2	0.3	0.2	0.2	0.3
Creatinin	( mg / L )	[ 0 - 12 ]	7	5	5	6	5	6	6	5	5
Alkaline phophatase	( U / L )	[ 0 - 200 ]	165	134	138	103	101	91	107	104	109
ALT	( U / L )	[0 - 80 ]	357	410	456	406	461	432	533	494	469
AST	( U / L )	[ 0 - 85 ]	414	545	519	515	> 600	965	943	> 600	591
Creatine Kinase	( U / L )	[ 0 - 150 ]	13723	17901	19144	17941	> 20000	> 20000	> 20000	18633	16424
Total serum proteins	( g / L )	[ 60 - 80 ]	57	57	60	59	60	62	64	62	59
Total bilirubin	( mg /L )	[ 0 - 6 ]	2	1	2	2	1	1	1	1	< 1
Sodium	( mmol / L )	[ 145 - 160 ]	152	153	153	153	151	157	155	154	153
Potassium	( mmol / L )	[ 3.8 - 5.2 ]	4.8	4.5	5.1	4.3	4.7	3.9	4.5	4.1	3.9
Chloride	( mmol / L )	[ 105 - 115 ]	116	114	114	116	116	116	113	114	112

## Sheet: Dog IV4
CLINICAL BIOCHEMISTRY - DOG IV4
		Normal values	W -2	W +1	W +4	W + 5	W + 8	W + 10	W + 12	W + 14	W + 16
Urea	( g / L )	[ 0.2 - 0.6 ]	0.2	0.2	0.1	0.2	0.2	0.2	0.1	0.1	0.2
Creatinin	( mg / L )	[ 0 - 12 ]	5	4	5	5	5	8	5	6	6
Alkaline phophatase	( U / L )	[ 0 - 200 ]	255	138	218	237	201	180	146	178	125
ALT	( U / L )	[0 - 80 ]	274	185	166	228	218	267	311	285	242
AST	( U / L )	[ 0 - 85 ]	481	224	198	180	535	260	302	175	217
Creatine Kinase	( U / L )	[ 0 - 150 ]	> 20000	10596	7357	7336	18747	9630	7347	5510	7106
Total serum proteins	( g / L )	[ 60 - 80 ]	49	56	53	55	55	55	52	53	57
Total bilirubin	( mg /L )	[ 0 - 6 ]	1	1	1	1	1	1	1	1	1
Sodium	( mmol / L )	[ 145 - 160 ]	150	150	149	159	152	151	152	151	153
Potassium	( mmol / L )	[ 3.8 - 5.2 ]	5.3	5.4	5.2	5.5	4.8	5.3	4.9	5.2	4.3
Chloride	( mmol / L )	[ 105 - 115 ]	111	112	113	121	117	114	114	116	116
		Normal values	W + 20	W + 22	W + 24	W + 26	W + 28	W + 30	W + 33	W + 35	W + 37
Urea	( g / L )	[ 0.2 - 0.6 ]	0.2	0.2	0.2	0.3	0.2	0.2	0.2	0.4	0.3
Creatinin	( mg / L )	[ 0 - 12 ]	6	5	6	8	6	7	6	7	6
Alkaline phophatase	( U / L )	[ 0 - 200 ]	123	129	135	97	119	111	97	78	88
ALT	( U / L )	[0 - 80 ]	361	326	357	373	343	426	357	350	364
AST	( U / L )	[ 0 - 85 ]	> 600	363	311	390	402	556	422	339	376
Creatine Kinase	( U / L )	[ 0 - 150 ]	> 20000	14102	10907	13666	15035	14858	13510	10159	14600
Total serum proteins	( g / L )	[ 60 - 80 ]	62	60	60	61	62	62	63	64	65
Total bilirubin	( mg /L )	[ 0 - 6 ]	2	2	1	1	2	1	2	1	2
Sodium	( mmol / L )	[ 145 - 160 ]	153	153	152	155	153	150	155	156	151
Potassium	( mmol / L )	[ 3.8 - 5.2 ]	4.6	4.8	4.8	4.8	4.2	4.6	4.4	4.9	4.2
Chloride	( mmol / L )	[ 105 - 115 ]	115	116	114	115	115	114	117	115	123

## Sheet: Dog IV5
CLINICAL BIOCHEMISTRY - DOG IV5
		Normal values	W -2	W +1	W +4	W + 6	W + 8	W + 10	W + 12	W + 14
Urea	( g / L )	[ 0.2 - 0.6 ]	0.2	0.2	0.2	0.2	0.2	0.2	0.2	0.2
Creatinin	( mg / L )	[ 0 - 12 ]	5	5	4	6	6	5	5	5
Alkaline phophatase	( U / L )	[ 0 - 200 ]	307	263	262	279	241	242	256	263
ALT	( U / L )	[0 - 80 ]	75	397	224	282	353	228	279	416
AST	( U / L )	[ 0 - 85 ]	57	360	137	351	227	186	276	248
Creatine Kinase	( U / L )	[ 0 - 150 ]	2068	19206	5687	14136	10745	6618	9306	11083
Total serum proteins	( g / L )	[ 60 - 80 ]	41	52	48	48	52	50	55	56
Total bilirubin	( mg /L )	[ 0 - 6 ]	< 1	1	1	1	1	1	1	0
Sodium	( mmol / L )	[ 145 - 160 ]	149	150	151	150	151	152	151	155
Potassium	( mmol / L )	[ 3.8 - 5.2 ]	4.9	5.2	5.1	5.3	4.5	5.2	5.1	4.8
Chloride	( mmol / L )	[ 105 - 115 ]	115	114	112	114	116	118	114	115
		Normal values	W + 18	W + 20	W + 22	W + 24	W + 26	W + 28	W + 30	W + 32
Urea	( g / L )	[ 0.2 - 0.6 ]	0.2	0.2	0.2	0.2	0.2	0.2	0.2	0.2
Creatinin	( mg / L )	[ 0 - 12 ]	5	7	5	6	6	8	7	7
Alkaline phophatase	( U / L )	[ 0 - 200 ]	169	154	179	169	157	142	150	132
ALT	( U / L )	[0 - 80 ]	447	482	417	543	518	615	591	> 600
AST	( U / L )	[ 0 - 85 ]	308	344	422	634	499	414	506	528
Creatine Kinase	( U / L )	[ 0 - 150 ]	12029	14453	16925	> 20000	18430	16641	> 20000	17051
Total serum proteins	( g / L )	[ 60 - 80 ]	59	59	61	60	60	65	62	63
Total bilirubin	( mg /L )	[ 0 - 6 ]	1	< 1	1	1	1	< 1	1	1
Sodium	( mmol / L )	[ 145 - 160 ]	152	154	152	153	155	155	156	156
Potassium	( mmol / L )	[ 3.8 - 5.2 ]	5	4.9	4.3	4.2	4	4.5	4.9	4.5
Chloride	( mmol / L )	[ 105 - 115 ]	115	115	114	115	116	115	116	116

## Sheet: Dog IV6
CLINICAL BIOCHEMISTRY - DOG IV6
		Normal values	W -1	W +1	W + 4	W + 6	W + 8	W + 10	W + 14	W + 16	W + 18	W + 20
Urea	( g / L )	[ 0.2 - 0.6 ]	0.3	0.3	0.3	0.3	0.3	0.3	0.2	0.2	0.2	0.1
Creatinin	( mg / L )	[ 0 - 12 ]	6	6	4	5	5	5	5	4	5	5
Alkaline phophatase	( U / L )	[ 0 - 200 ]	229	274	232	251	238	192	236	187	219	222
ALT	( U / L )	[0 - 80 ]	254	349	330	313	310	412	384	406	466	388
AST	( U / L )	[ 0 - 85 ]	505	397	305	251	503	445	546	416	459	461
Creatine Kinase	( U / L )	[ 0 - 150 ]	> 20000	> 20000	12517	10893	> 20000	> 20000	> 20000	18920	18607	15549
Total serum proteins	( g / L )	[ 60 - 80 ]	51	59	48	44	47	51	51	56	49	53
Total bilirubin	( mg /L )	[ 0 - 6 ]	1	1	1	< 1	1	1	< 1	< 1	2	1
Sodium	( mmol / L )	[ 145 - 160 ]	151	153	152	155	150	152	151	153	151	150
Potassium	( mmol / L )	[ 3.8 - 5.2 ]	5.1	5.2	5	5	4.7	5	4.6	4.7	4.9	5
Chloride	( mmol / L )	[ 105 - 115 ]	112	113	118	118	115	113	116	115	116	114
		Normal values	W + 21	W + 24	W + 26	W + 28	W + 30	W + 32	W + 34	W + 36	W + 37
Urea	( g / L )	[ 0.2 - 0.6 ]	0.2	0.3	0.3	0.2	0.2	0.2	0.2	0.2	0.2
Creatinin	( mg / L )	[ 0 - 12 ]	5	6	7	5	6	6	6	5	7
Alkaline phophatase	( U / L )	[ 0 - 200 ]	175	143	121	92	105	87	95	85	72
ALT	( U / L )	[0 - 80 ]	468	414	398	468	510	577	448	411	559
AST	( U / L )	[ 0 - 85 ]	520	521	478	509	> 600	> 600	413	> 600	> 600
Creatine Kinase	( U / L )	[ 0 - 150 ]	> 20000	16994	17762	> 20000	> 20000	> 20000	13038	> 20000	> 20000
Total serum proteins	( g / L )	[ 60 - 80 ]	53	58	55	57	58	62	61	64	64
Total bilirubin	( mg /L )	[ 0 - 6 ]	1	1	1	1	< 1	1	3	1	0.2
Sodium	( mmol / L )	[ 145 - 160 ]	162	157	154	156	156	160	156	154	151
Potassium	( mmol / L )	[ 3.8 - 5.2 ]	4.6	4.3	4.3	4.5	4.3	4.1	4.4	3.9	3.7
Chloride	( mmol / L )	[ 105 - 115 ]	122	116	116	115	118	120	116	115	115

[truncated: 2 more sheets: Dog IV7, Dog IV8]
