# Supplementary material for: Long-term microdystrophin gene therapy is effective in a canine model of Duchenne muscular dystrophy
Source: Nat Commun. 2017 Jul 25;8:16105. doi: 10.1038/ncomms16105 (PMC5537486; doi:10.1038/ncomms16105)
Supplement: Supplementary Data 2 [file ncomms16105-s3.xls]

## Sheet: Dog LR1
HEMATOLOGY - DOG LR1
		Normal values	W -2	D0 (before injection)	D +1	D +3	W + 1	W +2	W + 3
RBC	(106 / µL )	[ 5.5 - 8.5 ]	5	5.4	5.2	4.8	5.3	5.7	5.5
Hemoglobin	( g / L )	[ 120 - 180 ]	100	110	108	102	111	120	116
Hematocrit	(%)	[ 37 - 55 ]	30	34	32	30	34	36	36
MCV	( fL )	[ 60.0 - 77.0 ]	63.0	65.0	65.0	65.0	66.0	67.0	67.0
MCH	( pg )	[ 19.5 - 24.5 ]	20.1	20.4	20.8	21.2	21.0	20.9	21.4
MCHC	(%)	[ 32.0 - 36.0 ]	33.3	32.4	33.8	34.0	32.6	33.3	32.2
Reticulocytes	(103 / µL)	/	130	108	78	33.6	100.7	96.9	N/A
WBC	(103 / µL)	[ 6.0 - 17.0 ]	11.4	10.5	7.9	9	10.4	11.8	12.5
Neutrophils	(103 / µL)	[ 3.0 - 11.5 ]	8.9	6.7	4.1	5.8	6.2	6.0	8.1
Lymphocytes	(103 / µL)	[ 1.0 - 4.8 ]	2.1	3.7	3.4	3.1	4.1	5.4	4.0
Monocytes	(103 / µL)	[ 0.1 - 1.3 ]	0.2	0.1	0.2	0	0.1	0	0.1
Eosinophils	(103 / µL)	[ 0.1 - 1.2 ]	0.2	0	0.2	0.1	0	0.4	0.3
Basophils	(103 / µL)	[ 0 - 0.1 ]	0	0	0	0	0	0	0
Platelets	(103 / µL)	[ 200 - 500 ]	847	828	864	771	1125	923	909
		Normal values	W + 4	W + 6	W + 8	W + 10	W + 12	W + 14	W + 15
RBC	(106 / µL )	[ 5.5 - 8.5 ]	5.4	5.6	6.2	6.14	6.1	5.7	4.8
Hemoglobin	( g / L )	[ 120 - 180 ]	119	121	133	134	134	122	109
Hematocrit	(%)	[ 37 - 55 ]	35	37	39	39.3	38	34	31
MCV	( fL )	[ 60.0 - 77.0 ]	67.0	67.0	67.0	64.0	66.0	62.8	67.0
MCH	( pg )	[ 19.5 - 24.5 ]	21.8	21.4	21.6	21.8	22.0	21.5	22.5
MCHC	(%)	[ 32.0 - 36.0 ]	34.0	32.7	34.1	34.1	32.6	35.9	35.1
Reticulocytes	(103 / µL)	/	108	33.6	55.8	N/A	48.8	106	111
WBC	(103 / µL)	[ 6.0 - 17.0 ]	11.4	12.5	14.2	14.3	10.1	14.2	15.4
Neutrophils	(103 / µL)	[ 3.0 - 11.5 ]	6.5	7.9	8.5	8.0	6.1	8.5	8.4
Lymphocytes	(103 / µL)	[ 1.0 - 4.8 ]	4.6	4.5	5.0	4.7	3.3	4.7	6.8
Monocytes	(103 / µL)	[ 0.1 - 1.3 ]	0	0.1	0.4	0.7	0.4	0.6	0.2
Eosinophils	(103 / µL)	[ 0.1 - 1.2 ]	0.3	0	0.3	0.4	0.3	0.4	0
Basophils	(103 / µL)	[ 0 - 0.1 ]	0	0	0	0	0	0	0
Platelets	(103 / µL)	[ 200 - 500 ]	896	853	975	N/A	790	655	703

## Sheet: Dog LR2
HEMATOLOGY - DOG LR2
		Normal values	W -2	D0 (before injection)	D +1	W + 1	W +2	W +4
RBC	(106 / µL )	[ 5.5 - 8.5 ]	4.6	4.9	4.3	5	4.7	5.1
Hemoglobin	( g / L )	[ 120 - 180 ]	101	105	96	111	106	116
Hematocrit	(%)	[ 37 - 55 ]	30	33	30	32	32	36
MCV	( fL )	[ 60.0 - 77.0 ]	68.0	69.0	69.0	70.0	70.0	70.0
MCH	( pg )	[ 19.5 - 24.5 ]	21.8	21.7	22.3	22.3	22.4	22.7
MCHC	(%)	[ 32.0 - 36.0 ]	33.3	31.8	32.0	34.8	33.1	32.2
Reticulocytes	(103 / µL)	/	27.6	102.9	47.3	80	47	76.5
WBC	(103 / µL)	[ 6.0 - 17.0 ]	12.8	11.0	10.2	13.0	12.9	13.2
Neutrophils	(103 / µL)	[ 3.0 - 11.5 ]	8.3	5.7	5.4	6.2	6.4	7.4
Lymphocytes	(103 / µL)	[ 1.0 - 4.8 ]	4.4	4.7	4.7	6.1	6.1	5.7
Monocytes	(103 / µL)	[ 0.1 - 1.3 ]	0.1	0.3	0	0.5	0.4	0.1
Eosinophils	(103 / µL)	[ 0.1 - 1.2 ]	0	0.3	0.1	0.2	0	0
Basophils	(103 / µL)	[ 0 - 0.1 ]	0	0	0	0	0	0
Platelets	(103 / µL)	[ 200 - 500 ]	1021	848	778	1131	778	860
		Normal values	W + 6	W + 8	W + 10	W + 12	W + 14	W + 15
RBC	(106 / µL )	[ 5.5 - 8.5 ]	5.4	5.3	4.79	5.1	5.5	4.5
Hemoglobin	( g / L )	[ 120 - 180 ]	121	119	109	118	122	105
Hematocrit	(%)	[ 37 - 55 ]	35	35	33	34	36	30
MCV	( fL )	[ 60.0 - 77.0 ]	70.0	70.0	68.1	68.0	64.7	69
MCH	( pg )	[ 19.5 - 24.5 ]	22.5	22.6	22.8	22.9	22.1	23.4
MCHC	(%)	[ 32.0 - 36.0 ]	34.6	34.0	33.4	34.7	33.9	35.1
Reticulocytes	(103 / µL)	/	59.4	31.8	N/A	66.3	56.4	108
WBC	(103 / µL)	[ 6.0 - 17.0 ]	16.8	13.5	17.3	13.0	16.7	16.1
Neutrophils	(103 / µL)	[ 3.0 - 11.5 ]	9.1	6.5	9.5	5.8	8	4.2
Lymphocytes	(103 / µL)	[ 1.0 - 4.8 ]	7.4	6.8	6.9	6.8	8.4	11.3
Monocytes	(103 / µL)	[ 0.1 - 1.3 ]	0	0.1	0.5	0	0.3	0.2
Eosinophils	(103 / µL)	[ 0.1 - 1.2 ]	0.3	0.1	0.3	0.4	0	0.5
Basophils	(103 / µL)	[ 0 - 0.1 ]	0	0	0	0	0	0
Platelets	(103 / µL)	[ 200 - 500 ]	780	671	N/A	595	581	541

## Sheet: Dog LR3
HEMATOLOGY - DOG LR3
		Normal values	W -2	D0 (before injection)	D +1	D +3	W + 2	W +3
RBC	(106 / µL )	[ 5.5 - 8.5 ]	4.8	5.0	4.5	4.6	5.1	5.18
Hemoglobin	( g / L )	[ 120 - 180 ]	109	112	100	102	114	118
Hematocrit	(%)	[ 37 - 55 ]	33	32	26	30	33	36
MCV	( fL )	[ 60.0 - 77.0 ]	68.0	69.0	69.0	69.0	70.0	69.5
MCH	( pg )	[ 19.5 - 24.5 ]	22.7	22.3	22.3	22.3	22.1	22.8
MCHC	(%)	[ 32.0 - 36.0 ]	33	35	38.5	34.0	34.5	32.8
Reticulocytes	(103 / µL)	/	81.6	15	49.5	69	45.9	N/A
WBC	(103 / µL)	[ 6.0 - 17.0 ]	15.5	15.2	16.6	16.3	14.1	18.7
Neutrophils	(103 / µL)	[ 3.0 - 11.5 ]	8.7	9.1	9.8	7.8	8.2	8.8
Lymphocytes	(103 / µL)	[ 1.0 - 4.8 ]	6.4	5.5	6.5	7.7	5.5	8.6
Monocytes	(103 / µL)	[ 0.1 - 1.3 ]	0.1	0.5	0	0.2	0	0.6
Eosinophils	(103 / µL)	[ 0.1 - 1.2 ]	0.3	0.1	0.3	0.6	0.4	0.6
Basophils	(103 / µL)	[ 0 - 0.1 ]	0	0	0	0	0	0
Platelets	(103 / µL)	[ 200 - 500 ]	625	583	520	797	512	N/A
		Normal values	W +4	W + 6	W + 8	W + 10	W + 12	W + 13
RBC	(106 / µL )	[ 5.5 - 8.5 ]	4.9	5.6	5.3	5.0	5.4	5.5
Hemoglobin	( g / L )	[ 120 - 180 ]	112	133	121	123	122	125
Hematocrit	(%)	[ 37 - 55 ]	33.2	36	36	34	36	37
MCV	( fL )	[ 60.0 - 77.0 ]	67.2	69.0	64.2	70.0	65.5	66.4
MCH	( pg )	[ 19.5 - 24.5 ]	22.7	23.8	22.7	24.1	22.8	22.6
MCHC	(%)	[ 32.0 - 36.0 ]	33.7	36.9	33.6	36.1	33.9	33.8
Reticulocytes	(103 / µL)	/	N/A	89.6	121.8	60.4	55.7	154.8
WBC	(103 / µL)	[ 6.0 - 17.0 ]	18.9	16.3	17.3	20.0	15.4	23.4
Neutrophils	(103 / µL)	[ 3.0 - 11.5 ]	9.4	7.8	8.4	9.2	4.6	10.3
Lymphocytes	(103 / µL)	[ 1.0 - 4.8 ]	7.9	7.7	7.8	10.4	10	12.9
Monocytes	(103 / µL)	[ 0.1 - 1.3 ]	0.4	0.5	0.2	0.2	0.8	0
Eosinophils	(103 / µL)	[ 0.1 - 1.2 ]	0.6	0.3	0.5	0.4	0	0.2
Basophils	(103 / µL)	[ 0 - 0.1 ]	0	0	0.3	0	0	0
Platelets	(103 / µL)	[ 200 - 500 ]	N/A	546	478	511	319	480

## Sheet: Dog LR4
HEMATOLOGY - DOG LR4
		Normal values	W -2	D0 (before injection)	D +1	D +3	W + 1	W + 2	W + 3
RBC	(106 / µL )	[ 5.5 - 8.5 ]	4.0	4.5	4.4	4.6	4.6	4.6	5.0
Hemoglobin	( g / L )	[ 120 - 180 ]	89	101	98	102	101	104	111
Hematocrit	(%)	[ 37 - 55 ]	28	30	30	31	32	30	34
MCV	( fL )	[ 60.0 - 77.0 ]	62.4	62.9	63	63.4	63.0	62.3	67.9
MCH	( pg )	[ 19.5 - 24.5 ]	22.0	22.5	22.3	22.2	22.0	22.6	22.2
MCHC	(%)	[ 32.0 - 36.0 ]	31.8	33.7	32.7	32.9	31.6	34.7	32.7
Reticulocytes	(103 / µL)	/	199.2	63.2	60.3	68.4	82.8	107.9	50
WBC	(103 / µL)	[ 6.0 - 17.0 ]	20.6	15.2	15.2	16.2	16.4	16.4	17.0
Neutrophils	(103 / µL)	[ 3.0 - 11.5 ]	11.4	6.8	7.0	8.2	9.0	8.1	11.2
Lymphocytes	(103 / µL)	[ 1.0 - 4.8 ]	8	7.3	6.4	6.2	6.3	6.9	4.9
Monocytes	(103 / µL)	[ 0.1 - 1.3 ]	0.6	0.6	0.7	1	0.8	0.5	0.7
Eosinophils	(103 / µL)	[ 0.1 - 1.2 ]	0.6	0.5	1.1	0.5	0.3	0.7	0.2
Basophils	(103 / µL)	[ 0 - 0.1 ]	0	0	0	0.3	0	0.2	0
Platelets	(103 / µL)	[ 200 - 500 ]	740	819	531	768	634	717	776
		Normal values	W + 4	W + 6	W + 8	W + 10	W + 12	W+14	W+16
RBC	(106 / µL )	[ 5.5 - 8.5 ]	4.7	4.8	4.8	4.6	5.1	4.9	4.5
Hemoglobin	( g / L )	[ 120 - 180 ]	105	109	109	104	115	115	107
Hematocrit	(%)	[ 37 - 55 ]	32	31	32	30	32	34	29
MCV	( fL )	[ 60.0 - 77.0 ]	67.8	62.3	62.4	63.8	64	64.2	64.5
MCH	( pg )	[ 19.5 - 24.5 ]	22.1	22.9	22.5	22.7	22.4	23.7	23.9
MCHC	(%)	[ 32.0 - 36.0 ]	32.6	35.2	34.1	34.7	35.9	33.8	36.9
Reticulocytes	(103 / µL)	/	29.0	51.5	62.9	66.9	73.0	73.4	39.0
WBC	(103 / µL)	[ 6.0 - 17.0 ]	15.6	16.9	13.7	16.0	17.0	19.5	11.8
Neutrophils	(103 / µL)	[ 3.0 - 11.5 ]	7.2	7.1	7.9	4.9	5.1	8.4	4.5
Lymphocytes	(103 / µL)	[ 1.0 - 4.8 ]	6.9	9.3	4.9	10.9	10.6	10.1	6.8
Monocytes	(103 / µL)	[ 0.1 - 1.3 ]	0.8	0	0.6	0.2	0.3	0.4	0.1
Eosinophils	(103 / µL)	[ 0.1 - 1.2 ]	0.6	0.5	0.3	0	0.8	0.6	0.4
Basophils	(103 / µL)	[ 0 - 0.1 ]	0.1	0	0	0	0.2	0	0
Platelets	(103 / µL)	[ 200 - 500 ]	626	773	462	698	522	631	583

## Sheet: Dog IV1
HEMATOLOGY - DOG IV1
		Normal values	W -2	W +1	W + 4	W + 6	W + 8	W + 10	W + 12	W + 14	W + 16	W + 19	W + 20	W + 22	W + 24
RBC	(106 / µL )	[ 5.5 - 8.5 ]	4.3	4.9	4.8	5.2	5.5	5.4	5.7	4.8	5.5	5.7	5.7	5.7	5.5
Hemoglobin	( g / L )	[ 120 - 180 ]	94	105	105	113	120	116	124	110	123	128	128	126	126
Hematocrit	(%)	[ 37 - 55 ]	28	32	31	34	36	33	36	32	35	35	36	36	36
MCV	( fL )	[ 60.0 - 77.0 ]	65.0	63.2	62.8	62.8	61.9	61.6	62.1	65.1	61.5	62.2	63	64.1	64.3
MCH	( pg )	[ 19.5 - 24.5 ]	22.0	21.6	21.9	21.8	21.9	21.6	21.6	23.2	22.6	22.5	22.5	22.2	22.7
MCHC	(%)	[ 32.0 - 36.0 ]	33.6	32.8	33.9	33.2	33.3	35.2	34.4	34.4	35.1	36.6	35.6	35	35
Reticulocytes	(103 / µL)	/	222.1	113.7	124.1	90.3	82.2	58.4	75.1	36.6	37.6	62.6	73.3	82.9	62.0
WBC	(103 / µL)	[ 6.0 - 17.0 ]	15.9	19.5	14.8	16.3	13.7	13	15.2	13.2	13.0	13.0	14.2	13.5	14.5
Neutrophils	(103 / µL)	[ 3.0 - 11.5 ]	5.6	4.7	7.3	6.2	5.5	5.6	6.7	4.4	5.1	5.6	6.1	6.4	8.3
Lymphocytes	(103 / µL)	[ 1.0 - 4.8 ]	10.0	13.8	7.1	8.9	7.8	6.1	7.1	8.7	7.2	6.9	7.1	6.3	5.5
Monocytes	(103 / µL)	[ 0.1 - 1.3 ]	0.3	0.6	0.4	0.2	0.3	0.4	0.3	0.1	0.3	0	0.3	0.4	0.2
Eosinophils	(103 / µL)	[ 0.1 - 1.2 ]	0	0.4	0	1	0.1	0.9	0.9	0	0.4	0.5	0.7	0.4	0.6
Basophils	(103 / µL)	[ 0 - 0.1 ]	0	0	0	0	0	0	0.2	0	0	0	0	0	0
Platelets	(103 / µL)	[ 200 - 500 ]	496	592	423	489	426	384	385	663	417	424	376	471	434
		Normal values	W + 26	W + 28	W + 30	W + 32	W + 34	W + 36	W + 38	W + 42	W + 44	W + 46	W + 48	W + 50	W + 52
RBC	(106 / µL )	[ 5.5 - 8.5 ]	5.7	5.8	6	5.8	6.4	5.9	5.9	6.3	5.8	6.2	6.2	6.1	5.9
Hemoglobin	( g / L )	[ 120 - 180 ]	131	133	136	133	144	134	134	147	134	143	143	140	134
Hematocrit	(%)	[ 37 - 55 ]	37	38	38	38	39	38	39	42	38	39	40	40	40
MCV	( fL )	[ 60.0 - 77.0 ]	64.0	64.9	63.9	63.6	63.0	63.9	63.7	65.3	64.0	64.6	66.4	65.6	65.6
MCH	( pg )	[ 19.5 - 24.5 ]	22.9	23.0	22.9	23	22.7	22.6	22.8	23.3	22.9	23.1	23.1	22.8	22.8
MCHC	(%)	[ 32.0 - 36.0 ]	35.4	35.0	35.8	35.0	36.9	35.3	34.4	35	35.3	36.7	35.8	35.0	33.5
Reticulocytes	(103 / µL)	/	59.5	90.7	36.9	53.3	58.4	43.3	66.6	99.9	74.8	45.7	52.6	61.9	60.0
WBC	(103 / µL)	[ 6.0 - 17.0 ]	15.3	16.1	21.7	10.1	12.0	12.4	12.3	13.5	10.6	12.7	13.1	14.6	15.5
Neutrophils	(103 / µL)	[ 3.0 - 11.5 ]	8.8	7.5	11.3	4.1	3.4	4.7	6.5	7.9	4.9	6.6	7.1	7.7	8.5
Lymphocytes	(103 / µL)	[ 1.0 - 4.8 ]	6.1	6.9	9.3	5.2	8.2	6.9	5	5	5.1	5	5.4	6.3	5.4
Monocytes	(103 / µL)	[ 0.1 - 1.3 ]	0.2	0.6	0.9	0.1	0.1	0.3	0.3	0.1	0.3	0.5	0.5	0.3	0.8
Eosinophils	(103 / µL)	[ 0.1 - 1.2 ]	0.2	1.1	0.2	0.7	0.2	0.5	0.5	0.5	0.3	0.6	0.1	0.3	0.8
Basophils	(103 / µL)	[ 0 - 0.1 ]	0	0	0	0	0.1	0	0	0	0	0	0	0	0
Platelets	(103 / µL)	[ 200 - 500 ]	412	389	402	234	390	416	299	368	364	315	384	266	339
		Normal values	W + 54	W + 56	W + 58	W + 61	W + 62	W + 64	W + 66	W + 68	W + 70	W + 72	W + 74	W + 76	W + 78
RBC	(106 / µL )	[ 5.5 - 8.5 ]	6.2	6.3	6.1	6.3	6	6.3	6.3	6.1	6.3	6.1	6.4	6.2	6.3
Hemoglobin	( g / L )	[ 120 - 180 ]	144	143	142	148	140	147	147	144	150	144	148	147	147
Hematocrit	(%)	[ 37 - 55 ]	40	40	40	41	40	42	42	42	41	41	43	42	42
MCV	( fL )	[ 60.0 - 77.0 ]	65.5	65.8	66.3	66.0	65.8	66.6	67.5	67.4	66.7	66.8	67.0	66.8	66.9
MCH	( pg )	[ 19.5 - 24.5 ]	23.1	22.9	23.5	23.6	23.2	23.5	23.4	23.6	23.9	23.5	23.3	23.6	23.4
MCHC	(%)	[ 32.0 - 36.0 ]	36	35.8	35.5	36.1	35.0	35.0	35	34.3	36.6	35.1	34.4	35.0	35.0
Reticulocytes	(103 / µL)	/	61.7	82.5	76.2	64.0	53.7	65.1	54	62.3	64.6	62.4	94.8	56.1	57.1
WBC	(103 / µL)	[ 6.0 - 17.0 ]	17.5	14.9	15.0	16.3	23	17.6	11.8	21.2	13.0	13.2	22.1	13.4	13.3
Neutrophils	(103 / µL)	[ 3.0 - 11.5 ]	9.8	8.9	6.8	6.5	17.0	10.2	5.1	13.4	4.5	6.6	13.5	4.7	8.9
Lymphocytes	(103 / µL)	[ 1.0 - 4.8 ]	6.8	5.4	7.5	8.7	4.6	7.2	6.1	7.4	7.8	5.8	6.9	8.1	4.3
Monocytes	(103 / µL)	[ 0.1 - 1.3 ]	0.4	0.3	0.2	0.3	0.9	0.2	0.1	0	0.3	0.4	0.4	0.3	0.1
Eosinophils	(103 / µL)	[ 0.1 - 1.2 ]	0.5	0.3	0.5	0.8	0.5	0	0.5	0.4	0.4	0.4	1.3	0.3	0
Basophils	(103 / µL)	[ 0 - 0.1 ]	0	0	0	0	0	0	0	0	0	0	0	0	0
Platelets	(103 / µL)	[ 200 - 500 ]	360	253	309	338	359	291	274	291	192	306	279	327	296
		Normal values	W + 80	W + 82	W + 84	W + 86	W + 90	W + 93	W + 94	W + 96	W + 98	W + 100	W + 102	W + 103
RBC	(106 / µL )	[ 5.5 - 8.5 ]	6.5	6.4	6.1	6.6	6.3	6.4	6.2	6.3	6.1	6.2	6.1	5
Hemoglobin	( g / L )	[ 120 - 180 ]	152	150	144	150	148	151	146	146	143	147	142	118
Hematocrit	(%)	[ 37 - 55 ]	44	43	42	44	42	43	42	42	42	43	42	34
MCV	( fL )	[ 60.0 - 77.0 ]	67.7	67.9	66.9	67.6	67.1	67.1	67.0	67.4	68.1	66.6	66.8	65.4
MCH	( pg )	[ 19.5 - 24.5 ]	23.5	23.6	23.5	22.9	23.6	23.7	23.5	23.4	23.4	23.6	23.3	23.5
MCHC	(%)	[ 32.0 - 36.0 ]	34.5	34.9	34.3	34.1	35.2	35.1	34.8	34.8	34.0	34.2	33.8	34.7
Reticulocytes	(103 / µL)	/	58.9	92.7	83.4	74.0	80.1	55.3	54.1	77.5	81.9	54.8	32.3	30.7
WBC	(103 / µL)	[ 6.0 - 17.0 ]	14.4	12.7	12.2	14.2	12.7	14.3	12.8	13.5	12	13.3	15.7	15.0
Neutrophils	(103 / µL)	[ 3.0 - 11.5 ]	7.0	5.5	3.1	6.6	3.9	6.0	6.4	6.1	6	5.7	6.6	7.8
Lymphocytes	(103 / µL)	[ 1.0 - 4.8 ]	6.2	6.3	8.5	6.6	8.2	6.9	5.3	6.2	5	6.4	8	6.9
Monocytes	(103 / µL)	[ 0.1 - 1.3 ]	0.6	0.5	0.2	0.4	0.1	0.7	0.3	0.3	0.5	0.1	0.9	0.3
Eosinophils	(103 / µL)	[ 0.1 - 1.2 ]	0.6	0.4	0.4	0.6	0.5	0.7	0.8	0.9	0.5	1.1	0.2	0
Basophils	(103 / µL)	[ 0 - 0.1 ]	0	0	0	0	0	0	0	0	0	0	0	0
Platelets	(103 / µL)	[ 200 - 500 ]	292	316	343	263	283	321	234	309	265	52	222	314

## Sheet: Dog IV2
HEMATOLOGY - DOG IV2
		Normal values	W -2	W +1	W + 4	W + 6	W + 8	W + 10	W + 12	W + 14	W + 16	W + 18	W + 20	W + 22	W + 24
RBC	(106 / µL )	[ 5.5 - 8.5 ]	4.7	5	5.6	5.7	5.4	5.8	5.7	6	6.2	6.7	6.4	7	7.1
Hemoglobin	( g / L )	[ 120 - 180 ]	102	112	125	128	121	132	129	137	139	152	142	156	160
Hematocrit	(%)	[ 37 - 55 ]	30	34	36	37	34	38	36	40	40	43	42	44	45
MCV	( fL )	[ 60.0 - 77.0 ]	63.1	63.5	62.4	62.5	63.0	63.5	63.1	64	63.1	63.7	63.5	64.9	64.4
MCH	( pg )	[ 19.5 - 24.5 ]	21.9	22.2	22.3	22.5	22.6	22.6	22.8	22.8	22.6	22.7	22.4	22.4	22.5
MCHC	(%)	[ 32.0 - 36.0 ]	34.0	32.9	34.7	34.6	35.6	34.7	35.8	34.3	34.8	35.3	33.8	35.5	35.6
Reticulocytes	(103 / µL)	/	125.4	143.1	74.1	98.0	100.6	148.7	153.1	110.2	135.5	128.6	99.1	152.2	102.2
WBC	(103 / µL)	[ 6.0 - 17.0 ]	16.8	17.8	16.6	13.9	10.2	12.2	12.4	11.9	10.9	12.0	12.3	13.2	11.6
Neutrophils	(103 / µL)	[ 3.0 - 11.5 ]	7.1	5.4	9.1	9.2	5.5	7.2	5.3	6.6	5.2	6.5	6.1	6.4	5.5
Lymphocytes	(103 / µL)	[ 1.0 - 4.8 ]	7.9	11.4	7	3.6	4.5	4.6	6.4	4.8	4.8	5.1	5.7	6.4	5.8
Monocytes	(103 / µL)	[ 0.1 - 1.3 ]	1.3	0.5	0.3	0.4	0.1	0.2	0.4	0.1	0.6	0.2	0.5	0.1	0
Eosinophils	(103 / µL)	[ 0.1 - 1.2 ]	0.5	0.5	0.2	0.7	0.1	0.1	0.3	0.4	0.3	0.1	0	0.3	0.3
Basophils	(103 / µL)	[ 0 - 0.1 ]	0	0	0	0	0	0	0	0	0	0.1	0	0	0
Platelets	(103 / µL)	[ 200 - 500 ]	688	667	603	634	510	646	583	586	591	603	564	540	518
		Normal values	W + 26	W + 28	W + 29	W + 33	W + 35	W + 37	W + 39	W + 41	W + 43	W + 45	W + 47	W + 49	W + 52
RBC	(106 / µL )	[ 5.5 - 8.5 ]	6.8	7.2	7	6.9	6.5	7	6.7	7.2	6.9	6.3	6.8	6.8	6.1
Hemoglobin	( g / L )	[ 120 - 180 ]	154	164	156	155	146	160	152	161	157	147	155	160	143
Hematocrit	(%)	[ 37 - 55 ]	45	46	44	44	41	46	44	45	45	41	43	44	40
MCV	( fL )	[ 60.0 - 77.0 ]	64.3	64.7	63.8	63.9	64.1	65.3	64.0	65.0	65.4	65.0	66.3	66.1	66.9
MCH	( pg )	[ 19.5 - 24.5 ]	22.5	22.9	22.3	22.6	22.6	22.9	22.7	22.5	22.9	23.2	22.9	23.6	23.6
MCHC	(%)	[ 32.0 - 36.0 ]	34.2	35.7	35.5	35.2	35.6	34.8	34.5	35.8	34.9	35.9	36.0	36.4	35.8
Reticulocytes	(103 / µL)	/	81.3	148.2	158.4	139.7	148.2	126.7	49.6	92.2	59.8	71.0	100.7	122.2	45.5
WBC	(103 / µL)	[ 6.0 - 17.0 ]	12.5	14.1	14.3	13.6	19.4	12.0	16.1	12.0	11.1	11.5	12.9	14.6	15.6
Neutrophils	(103 / µL)	[ 3.0 - 11.5 ]	7.0	8.0	7.2	9.2	11.0	5.3	11.6	4.9	5.5	5.9	5.9	6.9	7.6
Lymphocytes	(103 / µL)	[ 1.0 - 4.8 ]	4.7	5.8	6.4	3.8	7.8	6.0	4.0	6.5	4.7	4.5	5.6	6.7	7.5
Monocytes	(103 / µL)	[ 0.1 - 1.3 ]	0.5	0.3	0.3	0.1	0.4	0.2	0	0.2	0.8	0.5	0.5	0.7	0.2
Eosinophils	(103 / µL)	[ 0.1 - 1.2 ]	0.3	0	0.4	0.5	0.2	0.5	0.5	0.4	0.1	0.6	0.9	0.3	0.2
Basophils	(103 / µL)	[ 0 - 0.1 ]	0	0	0	0	0	0	0	0	0	0	0	0	0.3
Platelets	(103 / µL)	[ 200 - 500 ]	510	544	518	466	511	484	415	428	330	325	289	382	338
		Normal values	W + 53	W + 55	W + 57	W + 59	W + 61	W + 63	W + 65	W + 67	W + 69	W + 71	W + 73	W + 75	W + 77
RBC	(106 / µL )	[ 5.5 - 8.5 ]	6.7	6.1	6.6	6.9	6.8	6.8	6.8	6.5	6.6	6.8	6.6	6.3	6.9
Hemoglobin	( g / L )	[ 120 - 180 ]	158	145	156	163	163	159	160	153	156	160	159	152	162
Hematocrit	(%)	[ 37 - 55 ]	44	41	44	47	47	45	47	44	44	46	44	44	46
MCV	( fL )	[ 60.0 - 77.0 ]	68.3	67.9	68.3	68.7	68.4	67.5	68.3	67.4	67.1	68.9	68.9	68.6	69.5
MCH	( pg )	[ 19.5 - 24.5 ]	23.6	23.8	23.7	23.7	23.8	23.5	23.5	23.4	23.6	23.7	24.1	24.0	23.6
MCHC	(%)	[ 32.0 - 36.0 ]	35.9	35.4	35.5	34.7	34.7	35.3	34.0	34.8	35.5	34.8	36.1	34.5	35.2
Reticulocytes	(103 / µL)	/	131.1	109.2	41.4	114.0	75.9	42.6	67.4	20.2	31	95.9	113.3	39.2	69.2
WBC	(103 / µL)	[ 6.0 - 17.0 ]	14.2	13.6	12.5	10.3	12.9	12.0	16.7	13.1	8.7	11.2	9.9	10.8	12.8
Neutrophils	(103 / µL)	[ 3.0 - 11.5 ]	6.9	6.9	6.3	4.4	7.6	6.1	11.6	6.9	4	6.1	6.6	3.4	8.2
Lymphocytes	(103 / µL)	[ 1.0 - 4.8 ]	6.4	5.6	5.4	4.7	5.0	5.3	4.3	5.1	4.2	4.6	2.6	6.9	3.8
Monocytes	(103 / µL)	[ 0.1 - 1.3 ]	0.3	0.3	0.5	0.3	0	0.4	0.3	0.3	0.2	0.2	0.4	0.1	0.4
Eosinophils	(103 / µL)	[ 0.1 - 1.2 ]	0.6	0.8	0.3	0.8	0.3	0.2	0.5	0.8	0.3	0.3	0.3	0.4	0.4
Basophils	(103 / µL)	[ 0 - 0.1 ]	0	0	0	0	0	0	0	0	0	0	0	0	0
Platelets	(103 / µL)	[ 200 - 500 ]	390	350	356	351	382	324	336	327	240	338	324	354	377
		Normal values	W + 81	W + 84	W + 85	W + 87	W + 89	W + 91	W + 93	W + 95	W + 97	W + 99	W + 101	W + 104
RBC	(106 / µL )	[ 5.5 - 8.5 ]	7.0	6.7	7.1	6.7	7	6.9	6.4	7.2	7.3	7.3	6.6	7.3
Hemoglobin	( g / L )	[ 120 - 180 ]	169	163	170	161	167	164	153	173	175	172	158	174
Hematocrit	(%)	[ 37 - 55 ]	48	45	48	46	48	47	42	48	50	48	44	49
MCV	( fL )	[ 60.0 - 77.0 ]	70.1	68.2	69.2	68.8	69.6	68.8	68.3	69.6	70.0	69.7	68.4	69.2
MCH	( pg )	[ 19.5 - 24.5 ]	24.1	24.2	23.9	24.1	23.8	23.7	24.0	24	24.1	23.7	23.8	23.8
MCHC	(%)	[ 32.0 - 36.0 ]	35.2	36.2	35.4	35.0	34.8	34.9	36.4	36.0	35.0	35.8	35.9	35.5
Reticulocytes	(103 / µL)	/	50.5	51.1	66.2	24.8	115	65.7	39.5	130.5	134.5	30.5	26.6	17.5
WBC	(103 / µL)	[ 6.0 - 17.0 ]	10.8	11.3	11.8	13.7	10.9	11.4	10.6	11.8	10.6	14.6	10.4	13.1
Neutrophils	(103 / µL)	[ 3.0 - 11.5 ]	4.1	5.8	7.0	7.3	7	4.9	6.6	6.5	6.5	9.0	4.6	8
Lymphocytes	(103 / µL)	[ 1.0 - 4.8 ]	6.4	5.4	4.1	5.9	3.4	5.9	3.7	4.6	3.9	5.0	5	4.2
Monocytes	(103 / µL)	[ 0.1 - 1.3 ]	0.1	0.1	0.5	0.1	0.3	0.2	0.1	0.6	0.2	0.3	0.1	0.4
Eosinophils	(103 / µL)	[ 0.1 - 1.2 ]	0.2	0	0.2	0.4	0.2	0.4	0.2	0.1	0	0.3	0.7	0.5
Basophils	(103 / µL)	[ 0 - 0.1 ]	0	0	0	0	0	0	0	0	0	0	0	0
Platelets	(103 / µL)	[ 200 - 500 ]	333	303	343	349	343	251	316	371	349	331	289	293

## Sheet: Dog IV3
HEMATOLOGY - DOG IV3
		Normal values	W -2	W +1	W + 4	W + 6	W + 8	W + 10	W + 12	W + 14	W + 16
RBC	(106 / µL )	[ 5.5 - 8.5 ]	4.9	4.9	5.2	5.6	5.6	5.9	5.6	6.1	6.0
Hemoglobin	( g / L )	[ 120 - 180 ]	89	97	112	121	121	131	124	135	133
Hematocrit	(%)	[ 37 - 55 ]	29.2	29	32	37	36	37	36	39	37
MCV	( fL )	[ 60.0 - 77.0 ]	59.8	56.4	59.0	59.9	60.6	59.3	61.3	61.6	60.0
MCH	( pg )	[ 19.5 - 24.5 ]	18.2	19.8	21.4	21.6	21.6	22.3	22.1	22.2	22.1
MCHC	(%)	[ 32.0 - 36.0 ]	30.5	33.4	35	32.7	33.6	35.4	34.4	34.6	35.9
Reticulocytes	(103 / µL)	/	21.6	167.9	109.0	67.6	109.0	64.0	96.5	77.3	77.8
WBC	(103 / µL)	[ 6.0 - 17.0 ]	19.2	17.6	13.4	14.2	24.5	13.5	23.9	14.4	18.3
Neutrophils	(103 / µL)	[ 3.0 - 11.5 ]	10.9	6.5	4.4	6.6	15.4	7.3	17.5	8.4	9.2
Lymphocytes	(103 / µL)	[ 1.0 - 4.8 ]	7.3	9.9	8.4	6.8	8.3	5.8	5.2	4.9	8.2
Monocytes	(103 / µL)	[ 0.1 - 1.3 ]	0.8	0.7	0.1	0.7	0.5	0.1	0.5	0.7	0.5
Eosinophils	(103 / µL)	[ 0.1 - 1.2 ]	0.2	0.5	0.5	0.1	0.3	0.3	0.7	0.4	0.4
Basophils	(103 / µL)	[ 0 - 0.1 ]	0	0	0	0	0	0	0	0	0
Platelets	(103 / µL)	[ 200 - 500 ]	937	1087	782	759	729	736	749	729	710
		Normal values	W + 18	W + 20	W + 22	W + 24	W + 26	W+29	W+30	W+32	W+33
RBC	(106 / µL )	[ 5.5 - 8.5 ]	6.3	6.1	6.1	6.1	6.2	5.8	6.0	6.1	5.3
Hemoglobin	( g / L )	[ 120 - 180 ]	139	134	134	137	140	133	138	141	122
Hematocrit	(%)	[ 37 - 55 ]	40	39	39	39	40	38	40	40	35
MCV	( fL )	[ 60.0 - 77.0 ]	61.5	61.7	61.6	61.6	61.9	62.8	63.2	62.9	61.8
MCH	( pg )	[ 19.5 - 24.5 ]	22.1	22.1	22.1	22.5	22.7	22.9	22.8	23.3	22.8
MCHC	(%)	[ 32.0 - 36.0 ]	34.8	34.4	34.4	35.1	35.0	35.0	34.5	35.3	34.9
Reticulocytes	(103 / µL)	/	77.4	100.6	78.2	47.6	43.7	72.0	119.0	95.1	47.5
WBC	(103 / µL)	[ 6.0 - 17.0 ]	17.0	16.6	13.2	14.3	12.8	21.2	17.6	15.3	14.6
Neutrophils	(103 / µL)	[ 3.0 - 11.5 ]	7.1	8.8	8.4	8.9	9.4	8.3	11.2	11.6	7.7
Lymphocytes	(103 / µL)	[ 1.0 - 4.8 ]	9.0	6.9	3.6	4.7	2.6	11.7	4.9	3.3	6.4
Monocytes	(103 / µL)	[ 0.1 - 1.3 ]	0.2	0.2	0.4	0.6	0.5	0.4	0.2	0.2	0.2
Eosinophils	(103 / µL)	[ 0.1 - 1.2 ]	0.7	0.7	0.8	0.1	0.3	0.9	1.2	0.2	0.3
Basophils	(103 / µL)	[ 0 - 0.1 ]	0	0	0	0	0	0	0	0	0
Platelets	(103 / µL)	[ 200 - 500 ]	682	671	555	615	571	708	647	527	549

## Sheet: Dog IV4
HEMATOLOGY - DOG IV4
		Normal values	W -2	W +1	W +4	W + 5	W + 8	W + 10	W + 12	W + 14	W + 16
RBC	(106 / µL )	[ 5.5 - 8.5 ]	4.9	4.8	5.0	4.9	5.1	5.4	5.2	5.1	5.2
Hemoglobin	( g / L )	[ 120 - 180 ]	112	112	116	116	120	129	125	120	125
Hematocrit	(%)	[ 37 - 55 ]	34	32	33	34	34	37	35	34	36
MCV	( fL )	[ 60.0 - 77.0 ]	66.3	64.1	63.5	66.3	65.6	66.2	64.5	66.0	66.5
MCH	( pg )	[ 19.5 - 24.5 ]	23.0	23.4	23.4	23.7	23.6	23.8	24.0	23.6	23.9
MCHC	(%)	[ 32.0 - 36.0 ]	32.9	35.0	35.2	34.1	35.3	34.9	35.7	35.3	34.7
Reticulocytes	(103 / µL)	/	139.8	107.8	95.7	123.7	52.4	90.5	74.5	73.8	119.5
WBC	(103 / µL)	[ 6.0 - 17.0 ]	19.3	16.5	16.4	15.2	13.7	17.6	17.1	18.8	26.9
Neutrophils	(103 / µL)	[ 3.0 - 11.5 ]	9.4	5.4	5.7	7.9	7.7	6.1	8.0	5.8	18.8
Lymphocytes	(103 / µL)	[ 1.0 - 4.8 ]	8.3	10.1	9.5	6.5	5.8	9.5	8.0	11.5	5.9
Monocytes	(103 / µL)	[ 0.1 - 1.3 ]	1	0.5	0.7	0.8	0.1	0.9	0.2	0.2	0.8
Eosinophils	(103 / µL)	[ 0.1 - 1.2 ]	0.6	0.5	0.5	0	0.1	1.1	0.9	1.1	1.4
Basophils	(103 / µL)	[ 0 - 0.1 ]	0	0	0	0	0	0	0	0.2	0
Platelets	(103 / µL)	[ 200 - 500 ]	800	702	548	692	625	640	576	574	573
		Normal values	W + 20	W + 22	W + 24	W + 26	W + 28	W + 30	W + 33	W + 35	W + 37
RBC	(106 / µL )	[ 5.5 - 8.5 ]	5.9	5.5	5.4	6.0	6.0	5.7	5.9	5.9	6.3
Hemoglobin	( g / L )	[ 120 - 180 ]	141	136	131	146	148	138	145	147	157
Hematocrit	(%)	[ 37 - 55 ]	41	38	38	40	40	40	42	40	43
MCV	( fL )	[ 60.0 - 77.0 ]	67.6	68.2	68.5	68.4	68.5	68.4	69.4	69.4	70.5
MCH	( pg )	[ 19.5 - 24.5 ]	24.1	24.6	24.3	24.4	24.5	24.4	24.5	24.8	24.8
MCHC	(%)	[ 32.0 - 36.0 ]	34.4	35.6	34.5	36.5	37.0	34.5	34.5	36.8	36.5
Reticulocytes	(103 / µL)	/	131.3	58.6	56.7	94.6	77.2	87.2	111.1	91.8	61.4
WBC	(103 / µL)	[ 6.0 - 17.0 ]	16.0	16.1	14.7	15.5	13.2	16.1	21.0	11.1	17.8
Neutrophils	(103 / µL)	[ 3.0 - 11.5 ]	10.1	3.5	6.9	4.8	3.0	5.8	8.6	5.7	9.8
Lymphocytes	(103 / µL)	[ 1.0 - 4.8 ]	5.1	11.3	6.5	9.4	9.4	9.6	10.5	4.5	6.2
Monocytes	(103 / µL)	[ 0.1 - 1.3 ]	0.3	0.3	0.9	0.5	0.3	0.2	0.4	0.2	0.7
Eosinophils	(103 / µL)	[ 0.1 - 1.2 ]	0.5	1	0.4	0.8	0.5	0.5	1.5	0.7	1.1
Basophils	(103 / µL)	[ 0 - 0.1 ]	0	0	0	0	0	0	0	0	0
Platelets	(103 / µL)	[ 200 - 500 ]	543	461	411	468	429	426	466	389	427

## Sheet: Dog IV5
HEMATOLOGY - DOG IV5
		Normal values	W -2	W +1	W +4	W + 6	W + 8	W + 10	W + 12	W + 14
RBC	(106 / µL )	[ 5.5 - 8.5 ]	5.1	4.7	4.9	5.0	5.1	5.2	5.9	6.5
Hemoglobin	( g / L )	[ 120 - 180 ]	97	99	104	108	110	112	130	141
Hematocrit	(%)	[ 37 - 55 ]	34	28	30	32	33	32	37	40
MCV	( fL )	[ 60.0 - 77.0 ]	60.9	60.0	60.8	61.6	62.0	61.8	63.5	62.9
MCH	( pg )	[ 19.5 - 24.5 ]	18.9	21.0	21.4	21.7	21.4	21.5	21.9	21.8
MCHC	(%)	[ 32.0 - 36.0 ]	28.5	35.4	34.7	33.8	33.3	35.0	35.1	35.3
Reticulocytes	(103 / µL)	/	21.0	88.3	71.8	74.2	75.4	112.5	58.2	31.7
WBC	(103 / µL)	[ 6.0 - 17.0 ]	32.5	17.3	19.0	20.8	14.9	12.4	13.3	15.8
Neutrophils	(103 / µL)	[ 3.0 - 11.5 ]	9.1	10.9	10.3	11.1	8.7	4.6	7.8	5.6
Lymphocytes	(103 / µL)	[ 1.0 - 4.8 ]	22.0	5.9	8.1	8.7	5.2	7.3	4.9	9.6
Monocytes	(103 / µL)	[ 0.1 - 1.3 ]	0.7	0.5	0.2	0.6	0.5	0.1	0.1	0
Eosinophils	(103 / µL)	[ 0.1 - 1.2 ]	0.7	0	0.4	0.4	0.5	0.4	0.5	0.6
Basophils	(103 / µL)	[ 0 - 0.1 ]	0	0	0	0	0	0	0	0
Platelets	(103 / µL)	[ 200 - 500 ]	949	670	621	688	621	839	639	598
		Normal values	W + 18	W + 20	W + 22	W + 24	W + 26	W + 28	W + 30	W + 32
RBC	(106 / µL )	[ 5.5 - 8.5 ]	5.9	6.0	5.9	6.0	6.1	6.7	6.8	6.9
Hemoglobin	( g / L )	[ 120 - 180 ]	132	137	134	136	141	156	161	159
Hematocrit	(%)	[ 37 - 55 ]	38	38	37	39	40	45	44	44
MCV	( fL )	[ 60.0 - 77.0 ]	64.3	63.7	63.3	64.2	66.4	66.8	66.3	66.0
MCH	( pg )	[ 19.5 - 24.5 ]	22.2	22.7	22.7	22.9	23.2	23.3	23.7	23.2
MCHC	(%)	[ 32.0 - 36.0 ]	34.7	36.1	36.2	34.9	35.3	34.7	36.6	36.1
Reticulocytes	(103 / µL)	/	64.2	50.7	36.6	60.1	69.2	48.2	43.5	41.8
WBC	(103 / µL)	[ 6.0 - 17.0 ]	13.3	15.5	16.4	14.4	13.9	13.7	15.7	10.2
Neutrophils	(103 / µL)	[ 3.0 - 11.5 ]	4.5	8.2	7.4	5.6	5.8	5.6	6.8	5.8
Lymphocytes	(103 / µL)	[ 1.0 - 4.8 ]	8.7	6.8	8	7.9	7.9	8	8.1	3.8
Monocytes	(103 / µL)	[ 0.1 - 1.3 ]	0	0.2	0.7	0.3	0.1	0	0.3	0.6
Eosinophils	(103 / µL)	[ 0.1 - 1.2 ]	0.1	0.3	0.3	0.6	0.1	0.1	0.5	0
Basophils	(103 / µL)	[ 0 - 0.1 ]	0	0	0	0	0	0	0	0
Platelets	(103 / µL)	[ 200 - 500 ]	550	479	506	357	457	488	490	464

## Sheet: Dog IV6
HEMATOLOGY - DOG IV6
		Normal values	W -1	W +1	W + 4	W + 6	W + 8	W + 10	W + 14	W + 16	W + 18	W + 20
RBC	(106 / µL )	[ 5.5 - 8.5 ]	4.7	5.3	5.5	5.6	5.2	4.9	5.5	5.7	5.8	5.9
Hemoglobin	( g / L )	[ 120 - 180 ]	89	110	117	120	112	110	123	129	133	136
Hematocrit	(%)	[ 37 - 55 ]	30	34	35	36	32	32	35	36	37	38
MCV	( fL )	[ 60.0 - 77.0 ]	59.4	61.0	60.4	59.9	60.0	63.4	63.2	63.2	62.8	63.1
MCH	( pg )	[ 19.5 - 24.5 ]	19.0	20.6	21.2	21.4	21.6	22.5	22.5	22.6	22.8	22.9
MCHC	(%)	[ 32.0 - 36.0 ]	29.7	32.4	33.4	33.3	35.0	34.4	35.1	35.8	35.9	35.8
Reticulocytes	(103 / µL)	/	362.2	97.5	57.3	32.0	104.6	176.5	96.6	106.8	64.2	96.1
WBC	(103 / µL)	[ 6.0 - 17.0 ]	22.1	24.7	19.8	19.4	18.8	17.3	17.5	19.7	14.7	12.3
Neutrophils	(103 / µL)	[ 3.0 - 11.5 ]	8.6	9.9	11.9	10.6	7.5	5.4	4.4	7.5	5.7	3.6
Lymphocytes	(103 / µL)	[ 1.0 - 4.8 ]	12.6	14.6	7.9	8.0	10.7	11.5	12.7	11.2	8.6	7.5
Monocytes	(103 / µL)	[ 0.1 - 1.3 ]	0.7	0.2	0	0.6	0.6	0.2	0	0.2	0.2	0.5
Eosinophils	(103 / µL)	[ 0.1 - 1.2 ]	0.2	0	0	0.2	0	0.2	0.4	0.8	0.2	0.6
Basophils	(103 / µL)	[ 0 - 0.1 ]	0	0	0	0	0	0	0	0	0	0.1
Platelets	(103 / µL)	[ 200 - 500 ]	502	720	578	640	814	881	761	728	706	603
		Normal values	W + 21	W + 24	W + 26	W + 28	W + 30	W + 32	W + 34	W + 36	W + 37
RBC	(106 / µL )	[ 5.5 - 8.5 ]	5.7	5.7	5.6	5.9	5.9	6.2	5.8	5.1	5.5
Hemoglobin	( g / L )	[ 120 - 180 ]	128	129	128	135	136	143	136	120	127
Hematocrit	(%)	[ 37 - 55 ]	36	37	36	38	40	41	40	34	37
MCV	( fL )	[ 60.0 - 77.0 ]	63.4	64.8	64.6	65.2	65.6	66.5	65.5	65.2	65.9
MCH	( pg )	[ 19.5 - 24.5 ]	22.5	22.8	22.9	23.0	22.9	23.3	23.3	23.4	22.9
MCHC	(%)	[ 32.0 - 36.0 ]	35.6	34.9	35.6	35.5	34.0	34.9	34.0	35.3	34.3
Reticulocytes	(103 / µL)	/	105.3	95.5	91.3	95.5	68.2	53.5	78.1	145.9	52.1
WBC	(103 / µL)	[ 6.0 - 17.0 ]	17.5	18.7	17.3	16.8	15.7	12.8	25.9	18.5	15.2
Neutrophils	(103 / µL)	[ 3.0 - 11.5 ]	4.4	5.6	6.6	6.7	4.4	5.2	13.7	10.2	5.3
Lymphocytes	(103 / µL)	[ 1.0 - 4.8 ]	12.7	12.3	10.3	9.4	10.5	7	11.4	7.2	8.7
Monocytes	(103 / µL)	[ 0.1 - 1.3 ]	0	0.6	0	0.2	0.3	0.5	0.8	0.2	0.3
Eosinophils	(103 / µL)	[ 0.1 - 1.2 ]	0.2	0.2	0.2	0.5	0.5	0.1	0	0.9	0.9
Basophils	(103 / µL)	[ 0 - 0.1 ]	0.2	0	0.2	0	0	0	0	0	0
Platelets	(103 / µL)	[ 200 - 500 ]	568	682	540	507	517	592	503	580	499

[truncated: 2 more sheets: Dog IV7, Dog IV8]
